# Supplementary material for: Magnetotactic bacteria from Pavilion Lake, British Columbia
Source: Front Microbiol. 2013 Dec 20;4:406. doi: 10.3389/fmicb.2013.00406 (PMC3869202; doi:10.3389/fmicb.2013.00406)
Supplement: Supplementary file 1 [file DataSheet1.XLS]

## Sheet: Oestreicher-5.otu_table.txt
Table S1. Operational taxonomic unit (OTU) mapping table of each of the 16 OTUs and their BLAST match. The OTU name is provided in the left column, the sample name in the top row, and the BLAST match in far right column. Each sample contains one sequence and each cell refers to the number of sequences per sample found in each OTU.
																Samples
		PL-5-1	PL-5-2	PL-5-3	PL-5-4	PL-5-5	PL-5-6	PL-5-7	PL-5-8	PL-5-9	PL-5-10	PL-5-11	PL-5-12	PL-5-13	PL-5-14	PL-5-15	PL-5-16	PL-5-17	PL-5-18	PL-5-19	PL-5-20	PL-5-21	PL-5-22	PL-5-23	PL-5-24	PL-5-25	PL-5-26	PL-5-27	PL-5-28	PL-5-29
OTU																															Genus species (GenBank Accession No.)
PL-5-2		1	1	0	0	0	1	0	0	0	0	0	0	0	1	0	1	0	0	0	0	0	1	0	0	0	0	1	0	0	Magnetospirillum sp (AB033746)
PL-5-3		0	0	1	0	0	0	0	0	0	0	0	0	0	0	0	0	0	0	0	0	0	0	0	0	0	0	0	0	0	Magnetospirillum magnetotacticum (X61606)
PL-5-4		0	0	0	1	0	0	0	0	0	0	0	0	0	0	0	0	0	0	0	0	0	0	0	0	0	0	0	0	0	Magnetococcus marinus (CP000471)
PL-5-10		0	0	0	0	0	0	1	0	0	1	0	0	0	0	0	0	0	0	0	0	0	0	0	0	0	0	0	0	0	Magnetococcus marinus (CP000471)
PL-5-11		0	0	0	0	0	0	0	0	0	0	1	0	0	0	0	0	0	0	0	0	0	0	0	0	0	0	0	0	0	Magnetococcus marinus (CP000471)
PL-5-12		0	0	0	0	0	0	0	0	0	0	0	1	0	0	0	0	0	0	0	0	0	0	0	0	0	0	0	0	0	Magnetospirillum sp (FJ823878)
PL-5-17		0	0	0	0	0	0	0	0	0	0	0	0	0	0	0	0	1	0	0	0	0	0	0	0	0	0	0	0	0	Magnetococcus marinus (CP000471)
PL-5-18		0	0	0	0	0	0	0	0	0	0	0	0	1	0	0	0	0	1	0	0	0	0	0	0	0	0	0	0	0	Magnetococcus marinus (CP000471)
PL-5-19		0	0	0	0	0	0	0	0	0	0	0	0	0	0	0	0	0	0	1	0	0	0	0	0	0	0	0	0	0	Magnetococcus marinus (CP000471)
PL-5-20		0	0	0	0	1	0	0	0	0	0	0	0	0	0	0	0	0	0	0	1	0	0	0	0	0	0	0	0	1	Magnetospirillum sp (AB033746)
PL-5-21		0	0	0	0	0	0	0	1	1	0	0	0	0	0	1	0	0	0	0	0	1	0	0	0	0	0	0	0	0	Magnetospirillum sp (AB033746)
PL-5-23		0	0	0	0	0	0	0	0	0	0	0	0	0	0	0	0	0	0	0	0	0	0	1	0	0	0	0	0	0	Magnetospirillum sp (GU929393)
PL-5-24		0	0	0	0	0	0	0	0	0	0	0	0	0	0	0	0	0	0	0	0	0	0	0	1	0	0	0	0	0	Magnetospirillum sp (AB033746)
PL-5-25		0	0	0	0	0	0	0	0	0	0	0	0	0	0	0	0	0	0	0	0	0	0	0	0	1	0	0	0	0	Magnetospirillum sp (FJ823878)
PL-5-26		0	0	0	0	0	0	0	0	0	0	0	0	0	0	0	0	0	0	0	0	0	0	0	0	0	1	0	0	0	Magnetospirillum sp (FJ823878)
PL-5-28		0	0	0	0	0	0	0	0	0	0	0	0	0	0	0	0	0	0	0	0	0	0	0	0	0	0	0	1	0	Magnetococcus marinus (CP000471)
